# Supplementary material for: Therapeutic Applications of Mesenchymal Stem Cell Loaded with Gold Nanoparticles for Regenerative Medicine
Source: Pharmaceutics. 2023 Apr 30;15(5):1385. doi: 10.3390/pharmaceutics15051385 (PMC10222259; doi:10.3390/pharmaceutics15051385)
Supplement: Supplementary file 1 [file pharmaceutics-15-01385-s001.zip]

Archive with 1 entries (1 files):
- pharmaceutics-2321099-supplementary.pdf
